# Supplementary material for: A new genus and a new species of Ectrichodiinae from French Guiana and an updated key to the genera of the New World (Hemiptera, Reduviidae)
Source: Zookeys. 2020 Sep 16;968:85–109. doi: 10.3897/zookeys.968.54291 (PMC7511455; doi:10.3897/zookeys.968.54291)
Supplement: XML Treatment for Amazopothea guilberti [file zookeys.968.54291-treatment2.xml]

<!DOCTYPE tp:taxon-treatment
  PUBLIC "-//TaxonX//DTD Taxonomic Treatment Publishing DTD v0 20100105//EN" "tax-treatment-NSO.dtd">
<tp:taxon-treatment xmlns:tp="http://www.plazi.org/taxpub"><tp:treatment-meta><kwd-group><label>Taxon classification</label><kwd><named-content xmlns:xlink="http://www.w3.org/1999/xlink" content-type="kingdom">Animalia</named-content></kwd><kwd><named-content xmlns:xlink="http://www.w3.org/1999/xlink" content-type="order">Hemiptera</named-content></kwd><kwd><named-content xmlns:xlink="http://www.w3.org/1999/xlink" content-type="family">Reduviidae</named-content></kwd></kwd-group><mixed-citation publication-type="journal"><person-group><name><surname>Gil-Santana</surname><given-names>Hélcio R.</given-names></name><name><surname>Oliveira</surname><given-names>Jader</given-names></name><name><surname>Bérenger</surname><given-names>Jean-Michel</given-names></name></person-group><article-title>A new genus and a new species of <tp:taxon-name><tp:taxon-name-part taxon-name-part-type="subfamily">Ectrichodiinae</tp:taxon-name-part></tp:taxon-name> from French Guiana and an updated key to the genera of the New World (<tp:taxon-name><tp:taxon-name-part taxon-name-part-type="order">Hemiptera</tp:taxon-name-part></tp:taxon-name>, <tp:taxon-name><tp:taxon-name-part taxon-name-part-type="family">Reduviidae</tp:taxon-name-part></tp:taxon-name>)</article-title><source>Zookeys</source><day>16</day><month>9</month><year>2020</year><volume>968</volume><fpage>85</fpage><lpage>109</lpage><pub-id pub-id-type="doi">10.3897/zookeys.968.54291</pub-id></mixed-citation></tp:treatment-meta><tp:nomenclature><tp:taxon-name><object-id xmlns:xlink="http://www.w3.org/1999/xlink" content-type="arpha" xlink:type="simple">6F540360-AD34-5D59-8E78-F611060FBE10</object-id>
              <tp:taxon-name-part taxon-name-part-type="genus" reg="Amazopothea">Amazopothea</tp:taxon-name-part>
              <tp:taxon-name-part taxon-name-part-type="species" reg="guilberti">guilberti</tp:taxon-name-part>
              <object-id xmlns:xlink="http://www.w3.org/1999/xlink" content-type="zoobank" xlink:type="simple">http://zoobank.org/F9FD080E-F93F-48BD-8BBF-F206F05D6BB6</object-id>
            </tp:taxon-name><tp:taxon-status xmlns:xlink="http://www.w3.org/1999/xlink" xlink:type="simple">sp. nov.</tp:taxon-status><xref ref-type="fig" rid="F1">Figures 1–4</xref><xref ref-type="fig" rid="F2">, 5–9</xref><xref ref-type="fig" rid="F3">, 10–15</xref><xref ref-type="fig" rid="F4">, 16–23</xref><xref ref-type="fig" rid="F5">, 24–31</xref><xref ref-type="fig" rid="F6">, 32–36</xref><xref ref-type="fig" rid="F7">, 37–40</xref><xref ref-type="fig" rid="F8">, 41–46</xref><xref ref-type="fig" rid="F9">, 47–52</xref></tp:nomenclature><tp:treatment-sec sec-type="type material" id="SECID0EGTAE"><title>Type material.</title><p>French Guiana, Holotype, male, Patawa, Montagne de Kaw, 20.xi.2001, piège malaise, J. Cerda leg. (<named-content xmlns:xlink="http://www.w3.org/1999/xlink" content-type="dwc:institutional_code" xlink:type="simple">MNHN</named-content>); Allotype female, Nouragues, 20.iv.2010, piège vitre, <abbrev xmlns:xlink="http://www.w3.org/1999/xlink" content-type="institution" xlink:title="Société Entomologique Antilles-Guyane" id="ABBRID0ERTAE" xlink:type="simple">SEAG</abbrev> leg. (<named-content xmlns:xlink="http://www.w3.org/1999/xlink" content-type="dwc:institutional_code" xlink:type="simple">MNHN</named-content>); Paratypes: 14 males, Nouragues, 30.xi.2009, piège vitre, <abbrev xmlns:xlink="http://www.w3.org/1999/xlink" content-type="institution" xlink:title="Société Entomologique Antilles-Guyane" id="ABBRID0E2TAE" xlink:type="simple">SEAG</abbrev> leg. (4/<named-content xmlns:xlink="http://www.w3.org/1999/xlink" content-type="dwc:institutional_code" xlink:type="simple">MNHN</named-content>; 10/J–MB); 2 males, Montagnes des chevaux, 12.xi.2011, piège vitre, <abbrev xmlns:xlink="http://www.w3.org/1999/xlink" content-type="institution" xlink:title="Société Entomologique Antilles-Guyane" id="ABBRID0EFUAE" xlink:type="simple">SEAG</abbrev> leg. (1/<named-content xmlns:xlink="http://www.w3.org/1999/xlink" content-type="dwc:institutional_code" xlink:type="simple">MNHN</named-content>; 1/J–MB); 1 male, pk 37, Mt de Kaw, 16.XI.2001, malaise, J. Cerda leg. (J–MB); 1 male, Nouragues, 11.xii.2009, piège vitre, <abbrev xmlns:xlink="http://www.w3.org/1999/xlink" content-type="institution" xlink:title="Société Entomologique Antilles-Guyane" id="ABBRID0EPUAE" xlink:type="simple">SEAG</abbrev> leg. (J–MB); 1 male, Montagne des chevaux, 20.xii.2008, piège vitre, <abbrev xmlns:xlink="http://www.w3.org/1999/xlink" content-type="institution" xlink:title="Société Entomologique Antilles-Guyane" id="ABBRID0EUUAE" xlink:type="simple">SEAG</abbrev> leg. (J–MB); 1 male, Nouragues, Parare, 9.iv.2010, piège vitre, <abbrev xmlns:xlink="http://www.w3.org/1999/xlink" content-type="institution" xlink:title="Société Entomologique Antilles-Guyane" id="ABBRID0EZUAE" xlink:type="simple">SEAG</abbrev> leg. (J–MB); 2 males, Saül, 22.iii.2011, piège vitre, <abbrev xmlns:xlink="http://www.w3.org/1999/xlink" content-type="institution" xlink:title="Société Entomologique Antilles-Guyane" id="ABBRID0E5UAE" xlink:type="simple">SEAG</abbrev> leg. (1/<named-content xmlns:xlink="http://www.w3.org/1999/xlink" content-type="dwc:institutional_code" xlink:type="simple">MNHN</named-content>; 1/J–MB); 2 males, Nouragues, Parare, 13.viii./2010, piège vitre, <abbrev xmlns:xlink="http://www.w3.org/1999/xlink" content-type="institution" xlink:title="Société Entomologique Antilles-Guyane" id="ABBRID0EIVAE" xlink:type="simple">SEAG</abbrev> leg. (J–MB); 3 males, Trésor, 29.xi.2010, piège vitre, <abbrev xmlns:xlink="http://www.w3.org/1999/xlink" content-type="institution" xlink:title="Société Entomologique Antilles-Guyane" id="ABBRID0ENVAE" xlink:type="simple">SEAG</abbrev> leg. (J–MB); 1 female, Saül, 13.viii.2010, piège vitre, <abbrev xmlns:xlink="http://www.w3.org/1999/xlink" content-type="institution" xlink:title="Société Entomologique Antilles-Guyane" id="ABBRID0ESVAE" xlink:type="simple">SEAG</abbrev> leg. (J–MB); 1 female, Nouragues, 20.iv.2010, piège vitre, <abbrev xmlns:xlink="http://www.w3.org/1999/xlink" content-type="institution" xlink:title="Société Entomologique Antilles-Guyane" id="ABBRID0EXVAE" xlink:type="simple">SEAG</abbrev> leg. (<named-content xmlns:xlink="http://www.w3.org/1999/xlink" content-type="dwc:institutional_code" xlink:type="simple">MNHN</named-content>); 1 female, RN2, pk 65, 10.viii.2008, piège vitre, <abbrev xmlns:xlink="http://www.w3.org/1999/xlink" content-type="institution" xlink:title="Société Entomologique Antilles-Guyane" id="ABBRID0EBWAE" xlink:type="simple">SEAG</abbrev> leg. (J–MB); Bélizon, vii.2001, H. Gaspard leg., 2 males (<named-content xmlns:xlink="http://www.w3.org/1999/xlink" content-type="dwc:institutional_code" xlink:type="simple">MNRJ</named-content>), 1 male, 1 female (<abbrev xmlns:xlink="http://www.w3.org/1999/xlink" xlink:title="Dr Jose Maria Soares Barata Triatominae Collection" id="ABBRID0ELWAE" xlink:type="simple">CTJMSB</abbrev>).</p></tp:treatment-sec><tp:treatment-sec sec-type="description" id="SECID0EPWAE"><title>Description.</title><p><bold>Male.</bold> Figures <xref ref-type="fig" rid="F1">1</xref>–<xref ref-type="fig" rid="F6">36</xref>. Measurements are given in Table <xref ref-type="table" rid="T1">1</xref>.</p><fig id="F1" position="float" orientation="portrait"><object-id xmlns:xlink="http://www.w3.org/1999/xlink" content-type="doi" xlink:type="simple">10.3897/zookeys.968.54291.figures1-4</object-id><object-id xmlns:xlink="http://www.w3.org/1999/xlink" content-type="arpha" xlink:type="simple">319FA932-E759-5E6F-A286-4E3FD42A0597</object-id><label>Figures 1–4.</label><caption><p><italic><tp:taxon-name><tp:taxon-name-part taxon-name-part-type="genus" reg="Amazopothea">Amazopothea</tp:taxon-name-part> <tp:taxon-name-part taxon-name-part-type="species" reg="guilberti">guilberti</tp:taxon-name-part></tp:taxon-name></italic> gen. nov. et sp. nov., male <bold>1, 2</bold> holotype: <bold>1</bold> dorsal view <bold>2</bold> ventral view <bold>3, 4</bold> paratype, head: <bold>3</bold> dorsal view <bold>4</bold> lateroventral view. Scale bars: 1.0 mm (<bold>1</bold>); 0.2 mm (<bold>3, 4</bold>).</p></caption><graphic xmlns:xlink="http://www.w3.org/1999/xlink" xlink:href="zookeys-968-085-g001.jpg" position="float" orientation="portrait" xlink:type="simple" id="oo_453149.jpg"><uri content-type="original_file" xlink:type="simple">https://binary.pensoft.net/fig/453149</uri></graphic></fig><p><bold><italic>Coloration</italic></bold>: general coloration pale to pale yellowish with darkened to brownish or blackish portions or markings (Figs <xref ref-type="fig" rid="F1">1</xref>, <xref ref-type="fig" rid="F1">2</xref>). <bold><italic>Head</italic></bold>, including neck mostly pale dorsally and darkened or blackish ventrally and laterally behind eyes (Figs <xref ref-type="fig" rid="F1">1</xref>, <xref ref-type="fig" rid="F1">2</xref>); ocellar tubercle, median portion in the space between eyes and apices of antennifers dark (Fig. <xref ref-type="fig" rid="F1">1</xref>); ventrally, on the area between eyes and base of labium with small or more extensive pale markings, which, in the latter case can cover all the area; antennal segments mostly brownish; last three distiflagellomeres yellowish (Figs <xref ref-type="fig" rid="F1">1</xref>, <xref ref-type="fig" rid="F1">2</xref>); labium mostly pale (Fig. <xref ref-type="fig" rid="F1">2</xref>), with faintly or ill-defined darkened portions such as the basal portion of the first visible segment, lateral portions of the second visible segment and distal segment. <bold><italic>Thorax</italic></bold>: pronotum mostly pale yellowish; anterolateral angles blackish; median fovea and midlongitudinal furrow on hind lobe and the area beside it, in variable extension, darkened, brownish to pale brownish (Fig. <xref ref-type="fig" rid="F1">1</xref>), in some specimens the midportion above the median fovea, on approximately distal half of fore lobe, has the same set of coloration; scutellum darkened, its median portion, including its depression, pale (Fig. <xref ref-type="fig" rid="F1">1</xref>); its prongs sometimes paler at their apices too. Pleurae and thoracic sterna mostly blackish (Fig. <xref ref-type="fig" rid="F1">2</xref>); pro, meso and metapleura with a median yellowish spot, above supracoxal lobes, variable in size and presence among specimens; stridulitrum paler; in some specimens, basal portion of meso and metasternum pale. <bold><italic>Legs</italic></bold> generally pale to yellowish pale with the following darkened portions or markings (Figs <xref ref-type="fig" rid="F1">1</xref>, <xref ref-type="fig" rid="F1">2</xref>): fore and middle coxae partially or completely darkened; fore and middle femora with an ill-defined median or submedian incomplete brownish annulus and apex faintly darkened; these markings can be variable or absent; hind femur with a somewhat large submedian distal brownish to brownish black annulus and apex faintly marked or not marked; tibiae with a subbasal brownish annuli, larger on hind tibiae; faintly darkened subapically or with approximately the apical third or apical quarter darkened; tarsi yellowish. Hemelytra mostly brownish; yellowish on the base of the dorsal surface, laterally, and on the lateral portion, basally; a pale spot on the basal angle of the second discal cell of membrane, sometimes the basal portions of the veins of this cell are also pale (Fig. <xref ref-type="fig" rid="F1">1</xref>). <bold><italic>Abdomen</italic></bold>, in dorsal view: tergites (examined in few specimens) pale brownish with some faintly darkened portions, such as intersegmental bridge between the first and the second segment, except its lateral portions, a transverse thin subapical stripe on tergite VI and a median subbasal small spot on the last tergite; connexivum clearly alternating from distal dark to basal pale whitish areas, each approximately occupying half of the respective segment (Fig. <xref ref-type="fig" rid="F1">1</xref>); in ventral view (Fig. <xref ref-type="fig" rid="F1">2</xref>): sternites mostly pale yellowish; sternite II blackish, except at lateral portions; a pair of lateral undulating black bands, which run from sternite III, contiguous with blackish coloration of the previous sternite to distal portion of sternite VI or basal portion of sternite VII, where the bands become thinner; a specimen with two pairs of transverse brownish parallel thin brownish stripes at the median portion of sternite V; sternites V and/or VII sometimes with small dark spots lateral to midline, variable in size and shape; a somewhat large median subrectangular blackish large spot on sternite VI, which in some specimens is smaller, incomplete, spotted with pale coloration at its center or divided forming a pair of submedian spots, or joining the lateral band by the darkened posterior portion of the segment. The markings on the ventral connexival segments are generally the same as those of dorsal portions, but more variable, faintly marked or partially or completely absent in some segments. Exposed portion of pygophore and parameres blackish (Fig. <xref ref-type="fig" rid="F1">2</xref>); parameres darkened, their apices paler. <bold><italic>Structure</italic></bold>: mostly as in generic description (Figs <xref ref-type="fig" rid="F1">1</xref>–<xref ref-type="fig" rid="F2">8</xref>, <xref ref-type="fig" rid="F3">10</xref>–<xref ref-type="fig" rid="F4">23</xref>); minimum distance between eyes in dorsal view (synthlipsis) somewhat less than twice longer than the width of each eye. Hemelytra length variable, not reaching, reaching or slightly surpassing the apex of the abdomen (Figs <xref ref-type="fig" rid="F1">1</xref>, <xref ref-type="fig" rid="F2">9</xref>). <bold><italic>Vestiture</italic></bold>: when recorded by SEM it is possible to clearly note that the general integument is covered by minute, thin, somewhat curved, adpressed, setae (e.g., Figs <xref ref-type="fig" rid="F1">4</xref>, <xref ref-type="fig" rid="F2">6</xref>, <xref ref-type="fig" rid="F3">15</xref>). It is noteworthy that by this method, it is possible to see that in the center of most of the large punctures of the abdomen there is one of these single minute setae implanted (e.g., Figs <xref ref-type="fig" rid="F3">12</xref>, <xref ref-type="fig" rid="F4">17</xref>). Additionally, the following features of the vestiture, also evident under the stereoscope microscope, were recorded: head: eyes and ocelli glabrous (Fig. <xref ref-type="fig" rid="F1">3</xref>); sparse curved short or somewhat longer, pale to yellowish setae on distal portion of clypeus, numerous on labrum (Figs <xref ref-type="fig" rid="F1">3</xref>–<xref ref-type="fig" rid="F2">5</xref>); some longer similar setae scattered on the anterior and lateral portions of the base of the first visible labial segment; the second visible labial segment with some long, erect, setae inserted on the lateral surface of median and subapical portion; the last labial segment with few scattered erect, thin, pale setae (Fig. <xref ref-type="fig" rid="F1">4</xref>). Antennal segments, except on scape (Fig. <xref ref-type="fig" rid="F2">5</xref>), covered by short, oblique, thin setae, black on pedicel and yellowish on other segments and by numerous long, erect, stout, somewhat darkened setae, approximately twice as long as the width of the scape and thrice to four times as long as the width of pedicel and basiflagellomeres, forming a pubescence; distiflagellomeres with some longer scattered elongated oblique erect setae twice to almost thrice longer than the width of the segment, which are paler on the last three segments. <bold><italic>Thorax</italic></bold>: posterior margin and apices of propleural posteroventral elongated processes with sparse, thin, moderately elongate setae; on prosternum, laterally to stridulitrum, a pubescence formed by thin, pale setae, which become longer towards its apex (Fig. <xref ref-type="fig" rid="F2">8</xref>); some groupings of pale thin, somewhat long setae on depressed anterior margin of mesosternum, below the apex of prosternum, and on the subrectangular small lateral depressions (Fig. <xref ref-type="fig" rid="F2">8</xref>); a patch of pale curved setae on the median wall of the middle coxal cavity (Fig. <xref ref-type="fig" rid="F2">8</xref>). <bold><italic>Legs</italic></bold>: coxa with some stout, straight, pale, thin setae on apical margin; trochanters with curved, stout, pale, thin setae, numerous on fore trochanter, which also has at least one thinner, longer subbasal setae; scattered on middle trochanter and more numerous at its inner and apical portion; and only a few on hind trochanter; fore and middle femora with curved, stout, pale, thin setae; sparse on dorsal surface of fore femur and numerous on its ventral surface, mainly on its basal half; scattered on all surfaces of middle femur; on the latter, a ventral fringe of numerous decumbent, curved, thin, very small, pale setae inserted on the median ventral crest; in some specimens this fringe is imperceptible; hind femur glabrous. Tibiae with a mid-ventral fringe of short, straight, somewhat stouter, pale setae; scattered stout pale setae on approximately basal two thirds of the segment; the setae become more numerous with interspersed longer elements towards the apex of the segment, covering all surfaces apically. Tarsi covered with numerous yellowish and golden setae, which are longer on the ventral surface.</p><fig id="F2" position="float" orientation="portrait"><object-id xmlns:xlink="http://www.w3.org/1999/xlink" content-type="doi" xlink:type="simple">10.3897/zookeys.968.54291.figures5-9</object-id><object-id xmlns:xlink="http://www.w3.org/1999/xlink" content-type="arpha" xlink:type="simple">BC0860DD-D06F-55A6-BDC4-3053B1D3238F</object-id><label>Figures 5–9.</label><caption><p><italic><tp:taxon-name><tp:taxon-name-part taxon-name-part-type="genus" reg="Amazopothea">Amazopothea</tp:taxon-name-part> <tp:taxon-name-part taxon-name-part-type="species" reg="guilberti">guilberti</tp:taxon-name-part></tp:taxon-name></italic> gen. nov. et sp. nov., male paratypes <bold>5</bold> right scape and apex of the head, dorsal view <bold>6</bold> pronotum, lateral view <bold>7</bold> scutellum, dorsal view <bold>8</bold> apical portion of prothorax and mesosternum, ventral view <bold>9</bold> approximately apical half of hemelytra and abdomen of three males, with hemelytra not reaching (<bold>A</bold>), reaching (<bold>B</bold>) or slightly surpassing (<bold>C</bold>) the apex of the abdomen, dorsal view. Scale bars: 1.0 mm (<bold>9</bold>); 0.2 mm (<bold>6</bold>); 0.1 mm (<bold>5, 7, 8</bold>).</p></caption><graphic xmlns:xlink="http://www.w3.org/1999/xlink" xlink:href="zookeys-968-085-g002.jpg" position="float" orientation="portrait" xlink:type="simple" id="oo_453150.jpg"><uri content-type="original_file" xlink:type="simple">https://binary.pensoft.net/fig/453150</uri></graphic></fig><p><bold><italic>Male genitalia.</italic></bold> Genital capsule, in ventral and lateral views: exposed portion of pygophore sub pentagonal (Fig. <xref ref-type="fig" rid="F5">27</xref>) and rounded, respectively, integument smooth and shiny; not pigmented in the ventral non-exposed portion (Fig. <xref ref-type="fig" rid="F5">27</xref>); in dorsal view (Fig. <xref ref-type="fig" rid="F5">28</xref>): between anterior and posterior genital openings, a narrow, short moderately sclerotized dorsal (transverse) somewhat curved bridge (br); membranous areas of posterior genital opening smooth; proctiger (pt) subrectangular, posterior margin almost straight, slightly curved laterally, with a subapical row of long straight setae. Medial process of pygophore (mpp) sclerotized, subrectangular, somewhat larger towards apex; apical margin almost straight, slightly curved (Fig. <xref ref-type="fig" rid="F5">29</xref>). Parameres (pa) mildly exposed when genital capsule is in situ (Figs <xref ref-type="fig" rid="F4">22</xref>–<xref ref-type="fig" rid="F5">24</xref>); their apices in contact in resting position (Figs <xref ref-type="fig" rid="F4">22</xref>–<xref ref-type="fig" rid="F5">24</xref>, <xref ref-type="fig" rid="F5">27</xref>, <xref ref-type="fig" rid="F5">28</xref>). Parameres symmetrical, elongated, curved at approximately middle third; somewhat larger at apical fourth; apex truncated, with a short subapical tooth in inferior margin; mostly glabrous, with a few scattered thin setae and a group of stouter short setae medial to the subapical tooth (Figs <xref ref-type="fig" rid="F5">28</xref>, <xref ref-type="fig" rid="F5">30</xref>, <xref ref-type="fig" rid="F5">31</xref>). Phallus: articulatory apparatus with basal plate extension (bpe) much shorter than basal plate, the latter with moderately short and curved basal plate arms (bpa), connected by a narrow basal plate bridge (bpb) (Figs <xref ref-type="fig" rid="F6">32–34</xref>). Dorsal phallothecal sclerite (dps) symmetrical, enlarged to the apex, sinuous in the center of the anterior margin and somewhat sinuate laterally to the anterior margin; midlateral portions with several grooves (gr); apicolateral portions smooth, moderately thickened, and more sclerotized (Figs <xref ref-type="fig" rid="F6">32</xref>, <xref ref-type="fig" rid="F6">35</xref>). Endosomal struts (es) formed by a pair of parallel arms, nearly straight at mid portion, larger at basal portion, united at base and apex, which is continuous with the dorsal phallothecal sclerite-endosomal struts fusion (dpes) (Fig. <xref ref-type="fig" rid="F6">35</xref>). After inflation, the endosoma takes a general shape more or less tubular (Fig. <xref ref-type="fig" rid="F6">35</xref>). Endosoma wall longitudinally striated on basal portion, ventrally (Fig. <xref ref-type="fig" rid="F6">33</xref>), smooth basally, and mostly very densely minutely, spiny, with a flat median small rounded lobe (srl) located exactly dorsal to the median process of the endosoma (mpe) (Fig. <xref ref-type="fig" rid="F6">35</xref>); the latter relatively small, thin, faintly sclerotized, subrectangular, its distal margin depressed at mid portion; lateral portions finely striated (Fig. <xref ref-type="fig" rid="F6">36</xref>). A basal wide, subtriangular process (stp); in the apex of the latter, the median process (mpe) is attached by its midportion (Fig. <xref ref-type="fig" rid="F6">35</xref>).</p><fig id="F3" position="float" orientation="portrait"><object-id xmlns:xlink="http://www.w3.org/1999/xlink" content-type="doi" xlink:type="simple">10.3897/zookeys.968.54291.figures10-15</object-id><object-id xmlns:xlink="http://www.w3.org/1999/xlink" content-type="arpha" xlink:type="simple">B24B2724-7DB7-5C6A-9B7D-3130170D3928</object-id><label>Figures 10–15.</label><caption><p><italic><tp:taxon-name><tp:taxon-name-part taxon-name-part-type="genus" reg="Amazopothea">Amazopothea</tp:taxon-name-part> <tp:taxon-name-part taxon-name-part-type="species" reg="guilberti">guilberti</tp:taxon-name-part></tp:taxon-name></italic> gen. nov. et sp. nov., male paratype, abdomen <bold>10</bold> dorsal view <bold>11</bold> ventral view <bold>12</bold> median portion of tergite II <bold>13–15</bold> ventral view <bold>13</bold> sternites II, III and IV (basal portion) <bold>14, 15</bold> right side of sternites II and III <bold>14</bold> except apico-lateral portion of sternite III <bold>15</bold> mediolateral portion, including canaliculae between these sternites. Scale bars: 0.5 mm (<bold>10, 11</bold>); 0.2 mm (<bold>13, 14</bold>); 0.1 mm (<bold>12, 15</bold>).</p></caption><graphic xmlns:xlink="http://www.w3.org/1999/xlink" xlink:href="zookeys-968-085-g003.jpg" position="float" orientation="portrait" xlink:type="simple" id="oo_453151.jpg"><uri content-type="original_file" xlink:type="simple">https://binary.pensoft.net/fig/453151</uri></graphic></fig><p><bold>Female.</bold> Figures <xref ref-type="fig" rid="F7">37</xref>–<xref ref-type="fig" rid="F9">52</xref>. Similar to male in general. The body was recorded as longer and the abdomen wider (measurements presented in Table <xref ref-type="table" rid="T2">2</xref>). <bold><italic>Coloration</italic></bold>: general coloration is the same as in males (Figs <xref ref-type="fig" rid="F7">37</xref>, <xref ref-type="fig" rid="F7">38</xref>). <bold><italic>Structure</italic></bold> and <bold><italic>vestiture</italic></bold> (Figs <xref ref-type="fig" rid="F7">39</xref>–<xref ref-type="fig" rid="F9">52</xref>): head: minimum distance between eyes in dorsal view (synthlipsis) somewhat less than twice (as in males) or twice (some females) longer than the width of each eye; eyes slightly smaller than in males; antennae without pubescence (long, numerous erect setae on basal segments), scape with whitish oblique setae shorter than scape diameter, pedicel with numerous oblique pale to golden setae as long as or slightly longer than its diameter, flagellomeres with oblique pale setae approximately as long as the diameter of the respective segments; distiflagellomeres with some longer scattered elongated oblique erect setae twice to almost thrice longer than the width of the segment. Hemelytra not reaching apex of abdomen (Fig. <xref ref-type="fig" rid="F7">37</xref>). Female genitalia: posterior view of external genitalia as in Figs <xref ref-type="fig" rid="F9">50–52</xref>.</p><fig id="F4" position="float" orientation="portrait"><object-id xmlns:xlink="http://www.w3.org/1999/xlink" content-type="doi" xlink:type="simple">10.3897/zookeys.968.54291.figures16-23</object-id><object-id xmlns:xlink="http://www.w3.org/1999/xlink" content-type="arpha" xlink:type="simple">63260F6E-4122-57F6-9971-71491505ECAF</object-id><label>Figures 16–23.</label><caption><p><italic><tp:taxon-name><tp:taxon-name-part taxon-name-part-type="genus" reg="Amazopothea">Amazopothea</tp:taxon-name-part> <tp:taxon-name-part taxon-name-part-type="species" reg="guilberti">guilberti</tp:taxon-name-part></tp:taxon-name></italic> gen. nov. et sp. nov., male paratype, abdomen <bold>16–18</bold> dorsal view <bold>16</bold> segments IV (except basal portion), V–VI and VII (basal portion), arrows point to the dag on tergites V and VI <bold>17</bold> dag on median anterior margin of tergite VI <bold>18</bold> segments VI (distal portion) and VII <bold>19–22</bold> right side of segments, latero-ventral view <bold>19</bold> III and most part of II and IV <bold>20</bold> III (distal portion), IV and V (except latero-distal portion) <bold>21</bold> IV (distal portion), V and VI (except latero-distal portion) <bold>22</bold> distal portion of segment VII, including genital capsule <bold>23</bold> segment VII, including genital capsule, ventral view. Abbreviation: dag: scar of dorsal abdominal gland opening Scale bars: 0.5 mm (<bold>16</bold>); 0.2 mm (<bold>18–23</bold>); 0.1 mm (<bold>17</bold>).</p></caption><graphic xmlns:xlink="http://www.w3.org/1999/xlink" xlink:href="zookeys-968-085-g004.jpg" position="float" orientation="portrait" xlink:type="simple" id="oo_453152.jpg"><uri content-type="original_file" xlink:type="simple">https://binary.pensoft.net/fig/453152</uri></graphic></fig></tp:treatment-sec><tp:treatment-sec sec-type="distribution" id="SECID0EZGAG"><title>Distribution.</title><p>French Guiana.</p><fig id="F5" position="float" orientation="portrait"><object-id xmlns:xlink="http://www.w3.org/1999/xlink" content-type="doi" xlink:type="simple">10.3897/zookeys.968.54291.figures24-31</object-id><object-id xmlns:xlink="http://www.w3.org/1999/xlink" content-type="arpha" xlink:type="simple">07342503-4806-5FC3-B332-FFC43A09917C</object-id><label>Figures 24–31.</label><caption><p><italic><tp:taxon-name><tp:taxon-name-part taxon-name-part-type="genus" reg="Amazopothea">Amazopothea</tp:taxon-name-part> <tp:taxon-name-part taxon-name-part-type="species" reg="guilberti">guilberti</tp:taxon-name-part></tp:taxon-name></italic> gen. nov. et sp. nov., male paratype <bold>24</bold> genital capsule “in situ”, ventral view <bold>25, 26</bold> abdominal segment VIII <bold>25</bold> ventral view <bold>26</bold> dorsal view <bold>27, 28</bold> pygophore and parameres <bold>27</bold> ventral view <bold>28</bold> dorsal view (br: transverse bridge; pa: paramere; pt: proctiger) <bold>29</bold> medial process of pygophore, anterior view <bold>30, 31</bold> left paramere <bold>31</bold> apical portion. Scale bars: 0.2 mm (<bold>25–28, 30</bold>); 0.1 mm (<bold>24</bold>); 0.05 mm (<bold>29, 31</bold>).</p></caption><graphic xmlns:xlink="http://www.w3.org/1999/xlink" xlink:href="zookeys-968-085-g005.jpg" position="float" orientation="portrait" xlink:type="simple" id="oo_453153.jpg"><uri content-type="original_file" xlink:type="simple">https://binary.pensoft.net/fig/453153</uri></graphic></fig></tp:treatment-sec><tp:treatment-sec sec-type="etymology" id="SECID0EQIAG"><title>Etymology.</title><p>The new species is named in honor to Dr Eric Guilbert (<named-content xmlns:xlink="http://www.w3.org/1999/xlink" content-type="dwc:institutional_code" xlink:type="simple">MNHN</named-content>) for his significant contributions for the study of <tp:taxon-name><tp:taxon-name-part taxon-name-part-type="suborder">Heteroptera</tp:taxon-name-part></tp:taxon-name> as well as all the help he has always given to his colleagues as the Curator of the <tp:taxon-name><tp:taxon-name-part taxon-name-part-type="suborder">Heteroptera</tp:taxon-name-part></tp:taxon-name> Collection of <named-content xmlns:xlink="http://www.w3.org/1999/xlink" content-type="dwc:institutional_code" xlink:type="simple">MNHN</named-content>.</p><fig id="F6" position="float" orientation="portrait"><object-id xmlns:xlink="http://www.w3.org/1999/xlink" content-type="doi" xlink:type="simple">10.3897/zookeys.968.54291.figures32-36</object-id><object-id xmlns:xlink="http://www.w3.org/1999/xlink" content-type="arpha" xlink:type="simple">14890D7D-4E2A-59DF-8329-762EEDDE475E</object-id><label>Figures 32–36.</label><caption><p><italic><tp:taxon-name><tp:taxon-name-part taxon-name-part-type="genus" reg="Amazopothea">Amazopothea</tp:taxon-name-part> <tp:taxon-name-part taxon-name-part-type="species" reg="guilberti">guilberti</tp:taxon-name-part></tp:taxon-name></italic> gen. nov. et sp. nov., paratype, male genitalia <bold>32–34</bold> phallus not inflated <bold>32</bold> dorsal view <bold>33</bold> ventral view <bold>34</bold> lateral view <bold>35</bold> phallus inflated, dorsal view. Abbreviations: <bold>bpa</bold>: basal plate arm; <bold>bpb</bold>: basal plate bridge; <bold>bpe</bold>: basal plate extension; <bold>dpes</bold>: dorsal phallothecal sclerite-endosomal struts fusion; <bold>dps</bold>: dorsal phallothecal sclerite; <bold>es</bold>: endosomal struts; <bold>gr</bold>: grooves; <bold>mpe</bold>: median process of endosoma; <bold>srl</bold>: flat median small rounded lobe; <bold>stp</bold>: subtriangular process <bold>36</bold> median process of endosoma, dorsal view. Scale bars: 0.2 mm (<bold>33–35</bold>); 0.1 mm (<bold>32, 36</bold>).</p></caption><graphic xmlns:xlink="http://www.w3.org/1999/xlink" xlink:href="zookeys-968-085-g006.jpg" position="float" orientation="portrait" xlink:type="simple" id="oo_453154.jpg"><uri content-type="original_file" xlink:type="simple">https://binary.pensoft.net/fig/453154</uri></graphic></fig></tp:treatment-sec><tp:treatment-sec sec-type="comments" id="SECID0EGLAG"><title>Comments.</title><p>In <tp:taxon-name><tp:taxon-name-part taxon-name-part-type="subfamily">Ectrichodiinae</tp:taxon-name-part></tp:taxon-name>, the sexual dimorphism ranges from slight (e.g., body size, development of the hemelytron, and eye and ocellar size) to extreme, where females exhibit brachyptery to aptery in both pairs of wings and major modifications in other parts of the body (<xref ref-type="bibr" rid="B6">Forthman and Weirauch 2017</xref>). The antennae of most New World <tp:taxon-name><tp:taxon-name-part taxon-name-part-type="subfamily">Ectrichodiinae</tp:taxon-name-part></tp:taxon-name> males are pubescent on all segments with short setae becoming more abundant on the distal segments (<xref ref-type="bibr" rid="B4">Dougherty 1995</xref>). In females at least the first and often also the basal half of the second segment is bare or very sparsely pubescent and the distal segments with increasingly sparse elongate setae (<xref ref-type="bibr" rid="B4">Dougherty 1995</xref>). Some of the differences between the male and female of <italic><tp:taxon-name><tp:taxon-name-part taxon-name-part-type="genus" reg="Amazopothea">Amazopothea</tp:taxon-name-part> <tp:taxon-name-part taxon-name-part-type="species" reg="guilberti">guilberti</tp:taxon-name-part></tp:taxon-name></italic> gen. nov. et sp. nov. examined here are in accordance with some of the sexual dimorphic features recorded in several other species of <tp:taxon-name><tp:taxon-name-part taxon-name-part-type="subfamily">Ectrichodiinae</tp:taxon-name-part></tp:taxon-name>, as follows. In male, scape, pedicel and both basiflagellomeres segments pubescent (i.e., with numerous longer, erect setae) and eyes slightly larger. On the other hand, in both sexes, the clypeus is not pointed; the legs have similar thickness (Figs <xref ref-type="fig" rid="F1">1</xref>, <xref ref-type="fig" rid="F1">2</xref>, <xref ref-type="fig" rid="F7">37</xref>, <xref ref-type="fig" rid="F7">38</xref>). No differences were observed in the coloration, while the females were mostly slightly larger than males in relation to their total length and wider abdomens (Tables <xref ref-type="table" rid="T1">1</xref>, <xref ref-type="table" rid="T2">2</xref>). Among the 28 males, the length of the hemelytra was different on specimens: for 20 males, the hemelytra did not reach the apex of the abdomen (Figs <xref ref-type="fig" rid="F1">1</xref>, <xref ref-type="fig" rid="F2">9A</xref>), for five, the hemelytra reached the apex of the abdomen (Fig. <xref ref-type="fig" rid="F2">9B</xref>), and for three specimens, the hemelytra slightly surpassed the apex of the abdomen (Fig. <xref ref-type="fig" rid="F2">9C</xref>). Among the four females, the hemelytra did not reach apex of abdomen (Fig. <xref ref-type="fig" rid="F7">37</xref>). Therefore, taking into account the specimens examined, <italic><tp:taxon-name><tp:taxon-name-part taxon-name-part-type="genus" reg="Amazopothea">Amazopothea</tp:taxon-name-part> <tp:taxon-name-part taxon-name-part-type="species" reg="guilberti">guilberti</tp:taxon-name-part></tp:taxon-name></italic> gen. nov. et sp. nov. is among the <tp:taxon-name><tp:taxon-name-part taxon-name-part-type="subfamily">Ectrichodiinae</tp:taxon-name-part></tp:taxon-name> in which the sexual dimorphism is slight.</p><fig id="F7" position="float" orientation="portrait"><object-id xmlns:xlink="http://www.w3.org/1999/xlink" content-type="doi" xlink:type="simple">10.3897/zookeys.968.54291.figures37-40</object-id><object-id xmlns:xlink="http://www.w3.org/1999/xlink" content-type="arpha" xlink:type="simple">D8696F46-64E3-5546-92A5-1F756B143BCC</object-id><label>Figures 37–40.</label><caption><p><italic><tp:taxon-name><tp:taxon-name-part taxon-name-part-type="genus" reg="Amazopothea">Amazopothea</tp:taxon-name-part> <tp:taxon-name-part taxon-name-part-type="species" reg="guilberti">guilberti</tp:taxon-name-part></tp:taxon-name></italic> gen. nov. et sp. nov., female <bold>37, 38</bold> allotype <bold>37</bold> dorsal view <bold>38</bold> ventral view <bold>39, 40</bold> head <bold>39</bold> dorsal view <bold>40</bold> ventral view. Scale bars: 1.0 mm (<bold>37</bold>); 0.2 mm (<bold>39, 40</bold>).</p></caption><graphic xmlns:xlink="http://www.w3.org/1999/xlink" xlink:href="zookeys-968-085-g007.jpg" position="float" orientation="portrait" xlink:type="simple" id="oo_453155.jpg"><uri content-type="original_file" xlink:type="simple">https://binary.pensoft.net/fig/453155</uri></graphic></fig><fig id="F8" position="float" orientation="portrait"><object-id xmlns:xlink="http://www.w3.org/1999/xlink" content-type="doi" xlink:type="simple">10.3897/zookeys.968.54291.figures41-46</object-id><object-id xmlns:xlink="http://www.w3.org/1999/xlink" content-type="arpha" xlink:type="simple">275DDA56-D57A-50BF-B2C6-57EF1B45CF88</object-id><label>Figures 41–46.</label><caption><p><italic><tp:taxon-name><tp:taxon-name-part taxon-name-part-type="genus" reg="Amazopothea">Amazopothea</tp:taxon-name-part> <tp:taxon-name-part taxon-name-part-type="species" reg="guilberti">guilberti</tp:taxon-name-part></tp:taxon-name></italic> gen. nov. et sp. nov., female paratype <bold>41–43</bold> dorsal view <bold>41</bold> right scape and apex of the head <bold>42</bold> pronotum <bold>43</bold> scutellum <bold>44, 45</bold> ventral view <bold>44</bold> prosternum and fore coxa <bold>45</bold> middle leg, apex of tibia and basal portion of tarsus, arrows point to the tibial pad <bold>46</bold> abdomen, dorsal view. Scale bars: 0.5 mm (<bold>42, 46</bold>); 0.1 mm (<bold>41, 43–45</bold>).</p></caption><graphic xmlns:xlink="http://www.w3.org/1999/xlink" xlink:href="zookeys-968-085-g008.jpg" position="float" orientation="portrait" xlink:type="simple" id="oo_453156.jpg"><uri content-type="original_file" xlink:type="simple">https://binary.pensoft.net/fig/453156</uri></graphic></fig><fig id="F9" position="float" orientation="portrait"><object-id xmlns:xlink="http://www.w3.org/1999/xlink" content-type="doi" xlink:type="simple">10.3897/zookeys.968.54291.figures47-52</object-id><object-id xmlns:xlink="http://www.w3.org/1999/xlink" content-type="arpha" xlink:type="simple">3E19E776-6141-5B37-8116-BB53898CB781</object-id><label>Figures 47–52.</label><caption><p><italic><tp:taxon-name><tp:taxon-name-part taxon-name-part-type="genus" reg="Amazopothea">Amazopothea</tp:taxon-name-part> <tp:taxon-name-part taxon-name-part-type="species" reg="guilberti">guilberti</tp:taxon-name-part></tp:taxon-name></italic> gen. nov. et sp. nov., female paratype <bold>47–49</bold> abdomen, dorsal view <bold>47</bold> segments IV (distal half), V–VI and VII (basal portion), arrows point to the dag on tergites V and VI <bold>48</bold> dag on median anterior margin of tergite VI. Abbreviation: dag: scar of dorsal abdominal gland opening <bold>49</bold> segments VI (distal portion) and VII <bold>50</bold> abdomen, ventrolateral view <bold>51, 52</bold> female genitalia <bold>51</bold> posterior view <bold>52</bold> posteroventral view. Scale bars: 0.5 mm (<bold>47, 49, 50</bold>); 0.2 mm (<bold>51, 52</bold>); 0.1 mm (<bold>48</bold>).</p></caption><graphic xmlns:xlink="http://www.w3.org/1999/xlink" xlink:href="zookeys-968-085-g009.jpg" position="float" orientation="portrait" xlink:type="simple" id="oo_453157.jpg"><uri content-type="original_file" xlink:type="simple">https://binary.pensoft.net/fig/453157</uri></graphic></fig></tp:treatment-sec><tp:treatment-sec><!--Section generated to contain objects referenced in tp:taxon-treatment.--><table-wrap id="T1" position="float" orientation="portrait"><label>Table 1.</label><caption><p>Measurements (mm) of male type specimens (N = 11) of <italic><tp:taxon-name><tp:taxon-name-part taxon-name-part-type="genus" reg="Amazopothea">Amazopothea</tp:taxon-name-part> <tp:taxon-name-part taxon-name-part-type="species" reg="guilberti">guilberti</tp:taxon-name-part></tp:taxon-name></italic> sp. nov.</p></caption><table id="TID0EBRAG" rules="all"><tbody><tr><th rowspan="1" colspan="1">Measurements</th><th rowspan="1" colspan="1">Holotype</th><th rowspan="1" colspan="1">Mean</th><th rowspan="1" colspan="1">SD</th><th rowspan="1" colspan="1">range</th><th rowspan="1" colspan="1">Minimum</th><th rowspan="1" colspan="1">Maximum</th></tr><tr><td rowspan="1" colspan="1">Length to tip of abdomen</td><td rowspan="1" colspan="1">7.75</td><td rowspan="1" colspan="1">7.62</td><td rowspan="1" colspan="1">0.36</td><td rowspan="1" colspan="1">1.1</td><td rowspan="1" colspan="1">6.9</td><td rowspan="1" colspan="1">8.0</td></tr><tr><td rowspan="1" colspan="1">Head length including neck</td><td rowspan="1" colspan="1">1.56</td><td rowspan="1" colspan="1">1.53</td><td rowspan="1" colspan="1">0.09</td><td rowspan="1" colspan="1">0.25</td><td rowspan="1" colspan="1">1.37</td><td rowspan="1" colspan="1">1.62</td></tr><tr><td rowspan="1" colspan="1">Head width across eyes</td><td rowspan="1" colspan="1">1.0</td><td rowspan="1" colspan="1">0.97</td><td rowspan="1" colspan="1">0.05</td><td rowspan="1" colspan="1">0.13</td><td rowspan="1" colspan="1">0.87</td><td rowspan="1" colspan="1">1.0</td></tr><tr><td rowspan="1" colspan="1">Anteocular portion length</td><td rowspan="1" colspan="1">0.62</td><td rowspan="1" colspan="1">0.6</td><td rowspan="1" colspan="1">0.5</td><td rowspan="1" colspan="1">0.18</td><td rowspan="1" colspan="1">0.5</td><td rowspan="1" colspan="1">0.68</td></tr><tr><td rowspan="1" colspan="1">Postocular portion length<sup>1</sup></td><td rowspan="1" colspan="1">0.31</td><td rowspan="1" colspan="1">0.35</td><td rowspan="1" colspan="1">0.03</td><td rowspan="1" colspan="1">0.06</td><td rowspan="1" colspan="1">0.31</td><td rowspan="1" colspan="1">0.37</td></tr><tr><td rowspan="1" colspan="1">Synthlipsis</td><td rowspan="1" colspan="1">0.5</td><td rowspan="1" colspan="1">0.48</td><td rowspan="1" colspan="1">0.03</td><td rowspan="1" colspan="1">0.07</td><td rowspan="1" colspan="1">0.43</td><td rowspan="1" colspan="1">0.5</td></tr><tr><td rowspan="1" colspan="1">Eye width</td><td rowspan="1" colspan="1">0.31</td><td rowspan="1" colspan="1">0.28</td><td rowspan="1" colspan="1">0.03</td><td rowspan="1" colspan="1">0.06</td><td rowspan="1" colspan="1">0.25</td><td rowspan="1" colspan="1">0.31</td></tr><tr><td rowspan="1" colspan="1">Fore lobe of pronotum length</td><td rowspan="1" colspan="1">0.75</td><td rowspan="1" colspan="1">0.67</td><td rowspan="1" colspan="1">0.06</td><td rowspan="1" colspan="1">0.13</td><td rowspan="1" colspan="1">0.62</td><td rowspan="1" colspan="1">0.75</td></tr><tr><td rowspan="1" colspan="1">Fore lobe of pronotum max. width</td><td rowspan="1" colspan="1">1.5</td><td rowspan="1" colspan="1">1.5</td><td rowspan="1" colspan="1">0.07</td><td rowspan="1" colspan="1">0.19</td><td rowspan="1" colspan="1">1.37</td><td rowspan="1" colspan="1">1.56</td></tr><tr><td rowspan="1" colspan="1">Hind lobe of pronotum length</td><td rowspan="1" colspan="1">0.87</td><td rowspan="1" colspan="1">0.91</td><td rowspan="1" colspan="1">0.05</td><td rowspan="1" colspan="1">0.19</td><td rowspan="1" colspan="1">0.81</td><td rowspan="1" colspan="1">1.0</td></tr><tr><td rowspan="1" colspan="1">Hind lobe of pronotum max. width</td><td rowspan="1" colspan="1">2.37</td><td rowspan="1" colspan="1">2.41</td><td rowspan="1" colspan="1">0.08</td><td rowspan="1" colspan="1">0.3</td><td rowspan="1" colspan="1">2.2</td><td rowspan="1" colspan="1">2.5</td></tr><tr><td rowspan="1" colspan="1">Abdomen maximum width<sup>2</sup></td><td rowspan="1" colspan="1">2.87</td><td rowspan="1" colspan="1">2.92</td><td rowspan="1" colspan="1">0.21</td><td rowspan="1" colspan="1">0.75</td><td rowspan="1" colspan="1">2.62</td><td rowspan="1" colspan="1">3.37</td></tr></tbody></table><table-wrap-foot><fn><p><sup>1</sup>Excluding neck; <sup>2</sup>at level of tergite V.</p></fn></table-wrap-foot></table-wrap><table-wrap id="T2" position="float" orientation="portrait"><label>Table 2.</label><caption><p>Measurements (mm) of female type specimens (N = 4) of <italic><tp:taxon-name><tp:taxon-name-part taxon-name-part-type="genus" reg="Amazopothea">Amazopothea</tp:taxon-name-part> <tp:taxon-name-part taxon-name-part-type="species" reg="guilberti">guilberti</tp:taxon-name-part></tp:taxon-name></italic> sp. nov.</p></caption><table id="TID0EAHBG" rules="all"><tbody><tr><th rowspan="1" colspan="1">Measurements</th><th rowspan="1" colspan="1">Allotype</th><th rowspan="1" colspan="1">Mean</th><th rowspan="1" colspan="1">SD</th><th rowspan="1" colspan="1">range</th><th rowspan="1" colspan="1">Minimum</th><th rowspan="1" colspan="1">Maximum</th></tr><tr><td rowspan="1" colspan="1">Length to tip of abdomen</td><td rowspan="1" colspan="1">8.4</td><td rowspan="1" colspan="1">8.48</td><td rowspan="1" colspan="1">0.3</td><td rowspan="1" colspan="1">0.7</td><td rowspan="1" colspan="1">8.1</td><td rowspan="1" colspan="1">8.8</td></tr><tr><td rowspan="1" colspan="1">Head length including neck</td><td rowspan="1" colspan="1">1.62</td><td rowspan="1" colspan="1">1.7</td><td rowspan="1" colspan="1">0.1</td><td rowspan="1" colspan="1">0.19</td><td rowspan="1" colspan="1">1.62</td><td rowspan="1" colspan="1">1.81</td></tr><tr><td rowspan="1" colspan="1">Head width across eyes</td><td rowspan="1" colspan="1">1.0</td><td rowspan="1" colspan="1">1.02</td><td rowspan="1" colspan="1">0.03</td><td rowspan="1" colspan="1">0.06</td><td rowspan="1" colspan="1">1.0</td><td rowspan="1" colspan="1">1.06</td></tr><tr><td rowspan="1" colspan="1">Anteocular portion length</td><td rowspan="1" colspan="1">0.56</td><td rowspan="1" colspan="1">0.7</td><td rowspan="1" colspan="1">0.09</td><td rowspan="1" colspan="1">0.19</td><td rowspan="1" colspan="1">0.56</td><td rowspan="1" colspan="1">0.75</td></tr><tr><td rowspan="1" colspan="1">Postocular portion length<sup>1</sup></td><td rowspan="1" colspan="1">0.37</td><td rowspan="1" colspan="1">0.37</td><td rowspan="1" colspan="1">0.05</td><td rowspan="1" colspan="1">0.13</td><td rowspan="1" colspan="1">0.31</td><td rowspan="1" colspan="1">0.44</td></tr><tr><td rowspan="1" colspan="1">Synthlipsis</td><td rowspan="1" colspan="1">0.5</td><td rowspan="1" colspan="1">0.48</td><td rowspan="1" colspan="1">0.03</td><td rowspan="1" colspan="1">0.07</td><td rowspan="1" colspan="1">0.43</td><td rowspan="1" colspan="1">0.5</td></tr><tr><td rowspan="1" colspan="1">Eye width</td><td rowspan="1" colspan="1">0.25</td><td rowspan="1" colspan="1">0.25</td><td rowspan="1" colspan="1">0</td><td rowspan="1" colspan="1">0</td><td rowspan="1" colspan="1">0.25</td><td rowspan="1" colspan="1">0.25</td></tr><tr><td rowspan="1" colspan="1">Fore lobe of pronotum length</td><td rowspan="1" colspan="1">0.69</td><td rowspan="1" colspan="1">0.67</td><td rowspan="1" colspan="1">0.06</td><td rowspan="1" colspan="1">0.13</td><td rowspan="1" colspan="1">0.62</td><td rowspan="1" colspan="1">0.75</td></tr><tr><td rowspan="1" colspan="1">Fore lobe of pronotum max. width</td><td rowspan="1" colspan="1">1.62</td><td rowspan="1" colspan="1">1.69</td><td rowspan="1" colspan="1">0.05</td><td rowspan="1" colspan="1">0.13</td><td rowspan="1" colspan="1">1.62</td><td rowspan="1" colspan="1">1.75</td></tr><tr><td rowspan="1" colspan="1">Hind lobe of pronotum length</td><td rowspan="1" colspan="1">1.0</td><td rowspan="1" colspan="1">1.0</td><td rowspan="1" colspan="1">0</td><td rowspan="1" colspan="1">0</td><td rowspan="1" colspan="1">1.0</td><td rowspan="1" colspan="1">1.0</td></tr><tr><td rowspan="1" colspan="1">Hind lobe of pronotum max. width</td><td rowspan="1" colspan="1">2.5</td><td rowspan="1" colspan="1">2.48</td><td rowspan="1" colspan="1">0.08</td><td rowspan="1" colspan="1">0.19</td><td rowspan="1" colspan="1">2.37</td><td rowspan="1" colspan="1">2.56</td></tr><tr><td rowspan="1" colspan="1">Abdomen maximum width<sup>2</sup></td><td rowspan="1" colspan="1">3.56</td><td rowspan="1" colspan="1">3.48</td><td rowspan="1" colspan="1">0.08</td><td rowspan="1" colspan="1">0.19</td><td rowspan="1" colspan="1">3.56</td><td rowspan="1" colspan="1">3.37</td></tr></tbody></table><table-wrap-foot><fn><p><sup>1</sup>Excluding neck; <sup>2</sup>at level of tergite V.</p></fn></table-wrap-foot></table-wrap></tp:treatment-sec><ref-list><ref id="B6"><mixed-citation xmlns:xlink="http://www.w3.org/1999/xlink" xlink:type="simple"><person-group><name name-style="western"><surname>Forthman</surname><given-names>M</given-names></name><name name-style="western"><surname>Weirauch</surname><given-names>C</given-names></name></person-group> (<year>2017</year>) <article-title>Millipede assassins and allies (<tp:taxon-name><tp:taxon-name-part taxon-name-part-type="suborder">Heteroptera</tp:taxon-name-part></tp:taxon-name>: <tp:taxon-name><tp:taxon-name-part taxon-name-part-type="family">Reduviidae</tp:taxon-name-part></tp:taxon-name>: <tp:taxon-name><tp:taxon-name-part taxon-name-part-type="subfamily">Ectrichodiinae</tp:taxon-name-part></tp:taxon-name>, <tp:taxon-name>Tribelocephalinae</tp:taxon-name>): total evidence phylogeny, revised classification and evolution of sexual dimorphism.</article-title><source>Systematic Entomology</source><volume>42</volume>(<issue>3</issue>): <fpage>575</fpage>–<lpage>595</lpage>. <ext-link xlink:type="simple" ext-link-type="doi" xlink:href="10.1111/syen.12232">https://doi.org/10.1111/syen.12232</ext-link></mixed-citation></ref><ref id="B4"><mixed-citation xmlns:xlink="http://www.w3.org/1999/xlink" xlink:type="simple"><person-group><name name-style="western"><surname>Dougherty</surname><given-names>V</given-names></name></person-group> (<year>1995</year>) <article-title>A review of the New World <tp:taxon-name><tp:taxon-name-part taxon-name-part-type="subfamily">Ectrichodiinae</tp:taxon-name-part></tp:taxon-name> genera (<tp:taxon-name><tp:taxon-name-part taxon-name-part-type="order">Hemiptera</tp:taxon-name-part></tp:taxon-name>: <tp:taxon-name><tp:taxon-name-part taxon-name-part-type="family">Reduviidae</tp:taxon-name-part></tp:taxon-name>).</article-title><source>Transactions of the American Entomological Society</source><volume>121</volume>(<issue>4</issue>): <fpage>173</fpage>–<lpage>225</lpage>.</mixed-citation></ref></ref-list></tp:taxon-treatment>
